# Supplementary material for: Phase III Study to Confirm Clinical Similarity of MB09, a Denosumab Biosimilar, and Prolia® in Postmenopausal Women with Osteoporosis (SIMBA Study)
Source: Pharmaceutics. 2026 Feb 27;18(3):291. doi: 10.3390/pharmaceutics18030291 (PMC13028644; doi:10.3390/pharmaceutics18030291)
Supplement: Supplementary file 1 [file pharmaceutics-18-00291-s001.zip]

Archive with 4 entries (4 files):
- Supplementary information-acknowledgements.pdf
- Supplementary information-methods.pdf
- Supplementary Table S1.pdf
- Supplementary Table S2.pdf
